# Supplementary material for: Efficient identification of multiple pathways: RNA-Seq analysis of livers from 56Fe ion irradiated mice
Source: BMC Bioinformatics. 2020 Mar 20;21:118. doi: 10.1186/s12859-020-3446-5 (PMC7082965; doi:10.1186/s12859-020-3446-5)
Supplement: Supplementary file 1 — Additional file 1: Supplementary Table 1. Gene cluster-assignment comparison. Complete list of gene cluster-assignments using Recursive Indirect-Paths Modularity (RIP-M), Weighted Gene Co-Expression Network Analysis (WGCNA), and Weighted Gene Co-Expression Network Analysis with Modularity Maximization (WGCNA-M). [file 12859_2020_3446_MOESM1_ESM.xlsx]

## Sheet: Sheet1
	Cluster Assignment
Gene ID	WGCNA	WGCNA-M	RIP-M
ENSMUSG00000000204	13	10	7
ENSMUSG00000000303	9	4	15
ENSMUSG00000000385	13	10	7
ENSMUSG00000000567	Unassigned	6	8
ENSMUSG00000001473	8	14	11
ENSMUSG00000001995	Unassigned	6	4
ENSMUSG00000002992	4	1	2
ENSMUSG00000003477	10	6	8
ENSMUSG00000004359	3	10	9
ENSMUSG00000004460	7	9	4
ENSMUSG00000004951	7	14	4
ENSMUSG00000005232	1	1	2
ENSMUSG00000005413	3	5	10
ENSMUSG00000005483	7	14	4
ENSMUSG00000005514	11	6	14
ENSMUSG00000005547	10	6	8
ENSMUSG00000005968	9	4	15
ENSMUSG00000006522	12	10	6
ENSMUSG00000006641	11	6	14
ENSMUSG00000007872	Unassigned	Unassigned	1
ENSMUSG00000008384	Unassigned	6	14
ENSMUSG00000008496	3	10	9
ENSMUSG00000009092	Unassigned	4	13
ENSMUSG00000009633	10	10	8
ENSMUSG00000012428	3	5	10
ENSMUSG00000014905	7	9	4
ENSMUSG00000015357	1	6	4
ENSMUSG00000015451	13	10	8
ENSMUSG00000015656	7	9	4
ENSMUSG00000016024	12	10	6
ENSMUSG00000016028	Unassigned	6	14
ENSMUSG00000018171	8	14	11
ENSMUSG00000018427	11	6	14
ENSMUSG00000019139	12	10	6
ENSMUSG00000019850	3	5	10
ENSMUSG00000020000	10	4	8
ENSMUSG00000020027	Unassigned	4	15
ENSMUSG00000020048	7	9	4
ENSMUSG00000020102	9	4	17
ENSMUSG00000020108	6	10	8
ENSMUSG00000020255	3	5	10
ENSMUSG00000020423	3	5	10
ENSMUSG00000020429	13	10	7
ENSMUSG00000020431	13	10	7
ENSMUSG00000020484	8	14	11
ENSMUSG00000020572	4	1	18
ENSMUSG00000020580	8	14	11
ENSMUSG00000020593	7	9	4
ENSMUSG00000020656	Unassigned	4	8
ENSMUSG00000020715	8	14	4
ENSMUSG00000020776	Unassigned	Unassigned	1
ENSMUSG00000020893	Unassigned	10	13
ENSMUSG00000020901	3	10	9
ENSMUSG00000020941	13	10	7
ENSMUSG00000021091	12	10	6
ENSMUSG00000021226	10	4	8
ENSMUSG00000021228	9	4	15
ENSMUSG00000021250	Unassigned	10	7
ENSMUSG00000021268	9	4	15
ENSMUSG00000021270	7	9	4
ENSMUSG00000021365	8	14	11
ENSMUSG00000021453	13	10	8
ENSMUSG00000021670	8	14	11
ENSMUSG00000021701	Unassigned	10	8
ENSMUSG00000021750	Unassigned	10	7
ENSMUSG00000021765	Unassigned	14	11
ENSMUSG00000022000	13	10	9
ENSMUSG00000022010	13	10	8
ENSMUSG00000022032	13	10	7
ENSMUSG00000022126	3	10	9
ENSMUSG00000022218	Unassigned	14	10
ENSMUSG00000022346	5	13	3
ENSMUSG00000022389	11	6	14
ENSMUSG00000022528	Unassigned	8	13
ENSMUSG00000022615	Unassigned	6	14
ENSMUSG00000022651	13	10	7
ENSMUSG00000022769	7	9	4
ENSMUSG00000022863	Unassigned	4	8
ENSMUSG00000022899	Unassigned	Unassigned	1
ENSMUSG00000022951	7	14	4
ENSMUSG00000023043	8	14	11
ENSMUSG00000023067	Unassigned	6	14
ENSMUSG00000023073	2	14	4
ENSMUSG00000023078	3	10	9
ENSMUSG00000023087	Unassigned	14	11
ENSMUSG00000023243	Unassigned	14	11
ENSMUSG00000023272	7	9	4
ENSMUSG00000023905	8	14	11
ENSMUSG00000024029	13	10	7
ENSMUSG00000024036	13	10	7
ENSMUSG00000024222	3	5	7
ENSMUSG00000024365	13	10	9
ENSMUSG00000024427	Unassigned	4	11
ENSMUSG00000024526	9	4	15
ENSMUSG00000024561	7	9	4
ENSMUSG00000024589	11	6	8
ENSMUSG00000024807	Unassigned	4	4
ENSMUSG00000024843	11	6	19
ENSMUSG00000024986	6	2	12
ENSMUSG00000024987	Unassigned	7	13
ENSMUSG00000025004	Unassigned	5	10
ENSMUSG00000025185	10	6	18
ENSMUSG00000025229	11	6	17
ENSMUSG00000025586	Unassigned	6	14
ENSMUSG00000025612	8	14	11
ENSMUSG00000025823	7	9	4
ENSMUSG00000025981	11	6	18
ENSMUSG00000026072	13	10	7
ENSMUSG00000026077	11	6	18
ENSMUSG00000026107	7	14	4
ENSMUSG00000026249	7	6	4
ENSMUSG00000026390	3	10	9
ENSMUSG00000026435	Unassigned	6	4
ENSMUSG00000026475	4	1	2
ENSMUSG00000026542	12	10	6
ENSMUSG00000026614	7	6	4
ENSMUSG00000026773	Unassigned	10	8
ENSMUSG00000026822	12	10	6
ENSMUSG00000026839	11	6	14
ENSMUSG00000026864	7	9	4
ENSMUSG00000026981	3	10	10
ENSMUSG00000026986	4	1	2
ENSMUSG00000027035	3	10	10
ENSMUSG00000027068	8	14	4
ENSMUSG00000027346	Unassigned	6	12
ENSMUSG00000027351	8	14	4
ENSMUSG00000027381	8	14	11
ENSMUSG00000027397	11	6	17
ENSMUSG00000027690	10	6	8
ENSMUSG00000027995	3	5	10
ENSMUSG00000028051	10	6	8
ENSMUSG00000028240	Unassigned	6	5
ENSMUSG00000028359	13	10	6
ENSMUSG00000028410	7	14	4
ENSMUSG00000028655	4	1	15
ENSMUSG00000028671	Unassigned	6	4
ENSMUSG00000028680	Unassigned	2	12
ENSMUSG00000028715	10	4	8
ENSMUSG00000028862	13	10	7
ENSMUSG00000028957	11	6	14
ENSMUSG00000029009	11	6	14
ENSMUSG00000029188	Unassigned	6	14
ENSMUSG00000029304	Unassigned	10	8
ENSMUSG00000029352	12	10	6
ENSMUSG00000029380	13	10	7
ENSMUSG00000029482	10	6	5
ENSMUSG00000029552	8	14	11
ENSMUSG00000029657	7	9	4
ENSMUSG00000029700	Unassigned	6	4
ENSMUSG00000029752	10	4	15
ENSMUSG00000030103	14	12	17
ENSMUSG00000030244	11	6	14
ENSMUSG00000030256	11	6	14
ENSMUSG00000030364	Unassigned	5	13
ENSMUSG00000030474	3	10	9
ENSMUSG00000030650	13	10	10
ENSMUSG00000030659	Unassigned	4	8
ENSMUSG00000030847	7	9	4
ENSMUSG00000030852	13	10	8
ENSMUSG00000031016	11	6	14
ENSMUSG00000031024	11	6	14
ENSMUSG00000031271	4	1	2
ENSMUSG00000031278	8	14	4
ENSMUSG00000031381	7	9	4
ENSMUSG00000031441	12	10	6
ENSMUSG00000031594	12	10	6
ENSMUSG00000031722	12	10	6
ENSMUSG00000031762	13	10	7
ENSMUSG00000031765	13	10	7
ENSMUSG00000031770	7	9	4
ENSMUSG00000031824	7	9	4
ENSMUSG00000031906	Unassigned	Unassigned	1
ENSMUSG00000032010	11	6	14
ENSMUSG00000032012	Unassigned	6	14
ENSMUSG00000032068	8	14	11
ENSMUSG00000032220	8	14	11
ENSMUSG00000032271	3	13	1
ENSMUSG00000032285	8	14	11
ENSMUSG00000032300	8	14	11
ENSMUSG00000032311	13	10	7
ENSMUSG00000032348	10	6	8
ENSMUSG00000032353	7	9	4
ENSMUSG00000032369	8	14	10
ENSMUSG00000032511	12	10	6
ENSMUSG00000032575	7	9	4
ENSMUSG00000032578	6	2	12
ENSMUSG00000032624	8	14	4
ENSMUSG00000032715	Unassigned	4	11
ENSMUSG00000032724	Unassigned	Unassigned	1
ENSMUSG00000032786	Unassigned	6	14
ENSMUSG00000032802	8	14	4
ENSMUSG00000033318	11	6	5
ENSMUSG00000034610	Unassigned	4	11
ENSMUSG00000034640	3	5	10
ENSMUSG00000034645	5	13	3
ENSMUSG00000034765	8	14	11
ENSMUSG00000034936	Unassigned	Unassigned	1
ENSMUSG00000035184	8	14	11
ENSMUSG00000035202	Unassigned	11	16
ENSMUSG00000035385	3	5	10
ENSMUSG00000035686	4	1	2
ENSMUSG00000036885	13	10	8
ENSMUSG00000036957	11	6	14
ENSMUSG00000037071	4	1	2
ENSMUSG00000037405	13	10	7
ENSMUSG00000037411	Unassigned	5	10
ENSMUSG00000037440	9	4	19
ENSMUSG00000037447	13	10	9
ENSMUSG00000037583	Unassigned	14	11
ENSMUSG00000037621	Unassigned	14	11
ENSMUSG00000037847	Unassigned	6	14
ENSMUSG00000038037	Unassigned	14	10
ENSMUSG00000038155	8	14	11
ENSMUSG00000038415	Unassigned	2	8
ENSMUSG00000038418	Unassigned	10	7
ENSMUSG00000038508	Unassigned	4	15
ENSMUSG00000038550	11	6	14
ENSMUSG00000038599	10	4	8
ENSMUSG00000038754	Unassigned	6	14
ENSMUSG00000039457	8	14	11
ENSMUSG00000039519	9	4	15
ENSMUSG00000039633	Unassigned	6	4
ENSMUSG00000039835	9	4	15
ENSMUSG00000039956	8	14	4
ENSMUSG00000039958	Unassigned	14	15
ENSMUSG00000040017	12	10	6
ENSMUSG00000040026	12	10	6
ENSMUSG00000040599	7	9	4
ENSMUSG00000040613	Unassigned	4	8
ENSMUSG00000040660	9	4	15
ENSMUSG00000040891	8	14	4
ENSMUSG00000041229	9	4	15
ENSMUSG00000041293	9	4	15
ENSMUSG00000041324	5	13	3
ENSMUSG00000041481	3	5	10
ENSMUSG00000041567	7	14	4
ENSMUSG00000041596	2	13	1
ENSMUSG00000041920	11	6	8
ENSMUSG00000042041	8	14	4
ENSMUSG00000042834	10	6	8
ENSMUSG00000043013	6	2	12
ENSMUSG00000044197	Unassigned	14	11
ENSMUSG00000045775	9	4	17
ENSMUSG00000046179	1	13	3
ENSMUSG00000046223	8	14	11
ENSMUSG00000046688	3	10	7
ENSMUSG00000046794	Unassigned	6	4
ENSMUSG00000047109	3	5	10
ENSMUSG00000047492	10	10	8
ENSMUSG00000047822	Unassigned	8	13
ENSMUSG00000047881	8	14	11
ENSMUSG00000049303	13	10	9
ENSMUSG00000049791	11	6	14
ENSMUSG00000049922	8	14	11
ENSMUSG00000050069	Unassigned	4	15
ENSMUSG00000050423	Unassigned	Unassigned	1
ENSMUSG00000050440	Unassigned	1	2
ENSMUSG00000051361	Unassigned	14	4
ENSMUSG00000051495	Unassigned	6	14
ENSMUSG00000052271	Unassigned	4	13
ENSMUSG00000052305	1	13	2
ENSMUSG00000052392	9	4	15
ENSMUSG00000052512	4	14	2
ENSMUSG00000052560	13	10	7
ENSMUSG00000052632	11	6	14
ENSMUSG00000052837	13	10	7
ENSMUSG00000052957	13	10	8
ENSMUSG00000053113	13	10	7
ENSMUSG00000053175	13	10	7
ENSMUSG00000053553	8	14	11
ENSMUSG00000053846	10	4	8
ENSMUSG00000055116	11	6	14
ENSMUSG00000055370	5	13	3
ENSMUSG00000055491	13	10	8
ENSMUSG00000055782	9	4	15
ENSMUSG00000055866	11	6	14
ENSMUSG00000056054	13	10	7
ENSMUSG00000056071	13	10	7
ENSMUSG00000056313	2	14	4
ENSMUSG00000056749	11	6	5
ENSMUSG00000056973	10	6	8
ENSMUSG00000057425	8	14	11
ENSMUSG00000057465	12	10	6
ENSMUSG00000057729	12	10	6
ENSMUSG00000057933	10	6	8
ENSMUSG00000058260	9	4	15
ENSMUSG00000058672	7	6	4
ENSMUSG00000058934	5	13	3
ENSMUSG00000059743	Unassigned	Unassigned	1
ENSMUSG00000059824	11	6	14
ENSMUSG00000060317	2	14	1
ENSMUSG00000060803	9	4	15
ENSMUSG00000061175	11	6	14
ENSMUSG00000061540	12	10	6
ENSMUSG00000061906	9	4	15
ENSMUSG00000062432	1	13	1
ENSMUSG00000062825	8	14	4
ENSMUSG00000063388	Unassigned	Unassigned	1
ENSMUSG00000063415	Unassigned	7	13
ENSMUSG00000063838	8	14	11
ENSMUSG00000063919	13	10	8
ENSMUSG00000063929	7	13	4
ENSMUSG00000064337	Unassigned	11	16
ENSMUSG00000064339	Unassigned	11	16
ENSMUSG00000064345	4	1	18
ENSMUSG00000064363	4	1	18
ENSMUSG00000064367	4	1	18
ENSMUSG00000064368	4	1	18
ENSMUSG00000064370	4	1	18
ENSMUSG00000064655	14	12	17
ENSMUSG00000064853	14	12	17
ENSMUSG00000065304	14	12	17
ENSMUSG00000065402	4	3	18
ENSMUSG00000065637	14	12	17
ENSMUSG00000065778	14	12	17
ENSMUSG00000065822	14	12	17
ENSMUSG00000066072	10	4	8
ENSMUSG00000066170	13	10	7
ENSMUSG00000066363	3	5	10
ENSMUSG00000066477	9	4	15
ENSMUSG00000066687	Unassigned	6	14
ENSMUSG00000067144	9	4	15
ENSMUSG00000067219	Unassigned	14	11
ENSMUSG00000068877	9	4	15
ENSMUSG00000069516	3	5	10
ENSMUSG00000070167	14	12	17
ENSMUSG00000070284	7	9	4
ENSMUSG00000070348	Unassigned	Unassigned	1
ENSMUSG00000070576	8	14	4
ENSMUSG00000071369	8	14	7
ENSMUSG00000071551	10	6	8
ENSMUSG00000072623	Unassigned	4	13
ENSMUSG00000072849	9	4	15
ENSMUSG00000073830	9	4	15
ENSMUSG00000073834	9	4	15
ENSMUSG00000073842	9	4	15
ENSMUSG00000074115	12	10	6
ENSMUSG00000074469	12	10	6
ENSMUSG00000074472	2	13	1
ENSMUSG00000074794	13	10	9
ENSMUSG00000075015	Unassigned	Unassigned	1
ENSMUSG00000075511	Unassigned	6	14
ENSMUSG00000076258	Unassigned	11	16
ENSMUSG00000076569	Unassigned	Unassigned	1
ENSMUSG00000076612	13	10	10
ENSMUSG00000076613	13	10	10
ENSMUSG00000076614	12	10	6
ENSMUSG00000077505	14	12	17
ENSMUSG00000078612	8	4	11
ENSMUSG00000078672	9	4	15
ENSMUSG00000078674	Unassigned	4	4
ENSMUSG00000078675	9	4	15
ENSMUSG00000078686	7	4	4
ENSMUSG00000078687	9	4	15
ENSMUSG00000078866	Unassigned	6	14
ENSMUSG00000079550	1	13	3
ENSMUSG00000081208	5	13	3
ENSMUSG00000081257	1	13	3
ENSMUSG00000081988	1	13	1
ENSMUSG00000082361	8	14	4
ENSMUSG00000082570	5	13	3
ENSMUSG00000083168	1	13	3
ENSMUSG00000083478	Unassigned	6	14
ENSMUSG00000083592	1	13	2
ENSMUSG00000083992	Unassigned	4	8
ENSMUSG00000084309	9	4	15
ENSMUSG00000084415	2	13	1
ENSMUSG00000084543	1	13	3
ENSMUSG00000084744	14	12	17
ENSMUSG00000084981	5	13	3
ENSMUSG00000085006	9	4	15
ENSMUSG00000085091	5	13	3
ENSMUSG00000085439	1	13	3
ENSMUSG00000085445	Unassigned	10	8
ENSMUSG00000085499	5	13	3
ENSMUSG00000085834	Unassigned	1	13
ENSMUSG00000085977	1	13	3
ENSMUSG00000086141	1	13	1
ENSMUSG00000086165	Unassigned	10	8
ENSMUSG00000086324	4	11	18
ENSMUSG00000086391	1	13	1
ENSMUSG00000086447	Unassigned	Unassigned	1
ENSMUSG00000086819	4	1	2
ENSMUSG00000086868	1	13	1
ENSMUSG00000087695	2	13	1
ENSMUSG00000087819	14	12	17
ENSMUSG00000087950	1	13	1
ENSMUSG00000088609	Unassigned	11	16
ENSMUSG00000089255	14	12	17
ENSMUSG00000089542	14	12	17
ENSMUSG00000089635	2	13	1
ENSMUSG00000089675	7	6	4
ENSMUSG00000089726	Unassigned	12	17
ENSMUSG00000089774	7	14	4
ENSMUSG00000089827	3	10	10
ENSMUSG00000089873	9	4	4
ENSMUSG00000090124	7	6	4
ENSMUSG00000090306	Unassigned	14	11
ENSMUSG00000090386	2	13	1
ENSMUSG00000090555	9	4	15
ENSMUSG00000090877	7	9	4
ENSMUSG00000090925	1	13	3
ENSMUSG00000092021	6	2	12
ENSMUSG00000092075	9	4	15
ENSMUSG00000094156	Unassigned	1	15
ENSMUSG00000094786	Unassigned	6	14
ENSMUSG00000096160	1	13	2
ENSMUSG00000096391	5	13	3
ENSMUSG00000096688	Unassigned	4	15
ENSMUSG00000096954	1	6	3
ENSMUSG00000097039	10	4	8
ENSMUSG00000097073	5	4	11
ENSMUSG00000097451	9	4	15
ENSMUSG00000097762	11	4	5
ENSMUSG00000098290	2	13	1
ENSMUSG00000098330	Unassigned	Unassigned	1
ENSMUSG00000098741	2	13	1
ENSMUSG00000098864	2	13	2
ENSMUSG00000098973	Unassigned	11	16
ENSMUSG00000098980	5	13	3
ENSMUSG00000099242	2	13	1
ENSMUSG00000099343	2	6	4
ENSMUSG00000100862	Unassigned	3	18
ENSMUSG00000101111	Unassigned	3	13
ENSMUSG00000101122	1	6	4
ENSMUSG00000101249	Unassigned	3	13
ENSMUSG00000101397	1	13	2
ENSMUSG00000101596	5	13	3
ENSMUSG00000102070	Unassigned	3	13
ENSMUSG00000102319	Unassigned	4	11
ENSMUSG00000102750	4	1	2
ENSMUSG00000102758	11	6	14
ENSMUSG00000102854	2	13	1
ENSMUSG00000102967	5	13	3
ENSMUSG00000103233	Unassigned	10	8
ENSMUSG00000103560	13	10	8
ENSMUSG00000103642	2	13	1
ENSMUSG00000104030	1	13	3
ENSMUSG00000104253	4	1	18
ENSMUSG00000104664	6	2	12
ENSMUSG00000104798	5	13	3
ENSMUSG00000104802	6	13	3
ENSMUSG00000105192	6	2	12
ENSMUSG00000105374	4	1	3
ENSMUSG00000105703	13	10	7
ENSMUSG00000105909	2	13	1
ENSMUSG00000106106	Unassigned	11	16
ENSMUSG00000106185	5	13	3
ENSMUSG00000106303	6	2	12
ENSMUSG00000106397	6	2	12
ENSMUSG00000106538	4	1	18
ENSMUSG00000106619	1	13	2
ENSMUSG00000106815	4	1	2
ENSMUSG00000107304	1	13	1
ENSMUSG00000107390	1	13	3
ENSMUSG00000108709	4	1	3
ENSMUSG00000109612	6	10	7
ENSMUSG00000109679	1	13	3
ENSMUSG00000109708	1	13	1
ENSMUSG00000109709	1	13	3
ENSMUSG00000109807	6	2	12
ENSMUSG00000109904	11	6	14
ENSMUSG00000110088	1	13	3
ENSMUSG00000110151	1	13	1
ENSMUSG00000110384	Unassigned	6	18
ENSMUSG00000110386	13	10	7
ENSMUSG00000110439	4	1	2
ENSMUSG00000110488	2	13	1
ENSMUSG00000110494	1	13	3
ENSMUSG00000110496	11	6	14
ENSMUSG00000110520	1	13	1
ENSMUSG00000110537	Unassigned	14	11
ENSMUSG00000110588	13	10	7
ENSMUSG00000110757	1	13	1
ENSMUSG00000111250	Unassigned	4	15
ENSMUSG00000111424	1	13	3
ENSMUSG00000111631	1	13	2
ENSMUSG00000112090	1	13	3
ENSMUSG00000112744	1	13	3
ENSMUSG00000112774	Unassigned	6	14
ENSMUSG00000112873	Unassigned	6	14
ENSMUSG00000113387	4	1	18
ENSMUSG00000113399	13	10	8
ENSMUSG00000113544	4	1	2
ENSMUSG00000113986	4	1	2
ENSMUSG00000113987	1	13	3
ENSMUSG00000114131	1	13	3
